# Supplementary material for: Maternally Derived Antibodies to Foot-and-Mouth Disease Virus Modulate the Antigenic Specificity of Humoral Responses in Vaccinated Cattle
Source: Vaccines (Basel). 2023 Dec 13;11(12):1844. doi: 10.3390/vaccines11121844 (PMC10747493; doi:10.3390/vaccines11121844)
Supplement: Supplementary file 1 [file vaccines-11-01844-s001.zip › TableS2_VNTdata.xlsx]

## Sheet: Cow VN titres
	Supplementary Table S2a. Reciprocal VN titres of cows (log10 titres)
	ID_COW	VNT_HOMOLOGOUS	VNT_HETEROLOGOUS	r1
	I6W4281	3.1288	2.1148	0.0968278
	F734816	2.6316	2.161	0.338376
	I824672	2.8718	1.9138	0.110154
	I834736	3.3138	2.6602	0.222024
	I824607	2.9188	2.6168	0.498884
	IJX4436	2.5786	1.558	0.0953674
	F6Y4524	3.057	2.32	0.183231
	F6Y4565	2.9188	2.4542	0.343084
	I6V4128	2.7664	2.1158	0.223563
	F5S3644	2.703	1.711	0.101859
	F5T4003	2.494	1.867	0.236048
	I6T3814	2.6714	1.3406	0.0466874
	F734755	2.7124	1.456	0.0554115
	I834810	2.7252	2.038	0.205494
	I7Y4588	2.7124	2.4518	0.548782
	I7Y4536	2.8188	2.233	0.259537
	I634804	3.4148	2.6282	0.163456
	I7Y4481	2.1698	1.7356	0.367959
	I8Y4564	3.3264	2.5928	0.184672
	I8Y4587	2.6654	1.985	0.208737
	I6V4127	2.9724	2.35	0.238561
	F5T3748	3.2756	2.15	0.0748859
	I6W4295	3.1814	2.6814	0.316228
	I8Y4560	2.6714	1.862	0.155096
	I834767	2.8124	2.015	0.159441
	I8Y4519	2.546	2.0502	0.319301
	F5S3694	2.715	1.4358	0.0525775
	I734744	2.703	2.339	0.432514
	I6W4296	2.8254	2.5966	0.590473
	I6W4283	2.6654	1.7504	0.121619
	I724619	2.9688	2.6026	0.430328
	I6V4025	2.856	2.0152	0.144278
	F6W4201	2.5716	2.0964	0.334811
	F8Y4562	3.0198	2.5638	0.349945
	I734756	2.856	2.3756	0.330826
	I834784	2.7716	2.2966	0.334965
	I8Y4542	2.5588	1.7756	0.16474
	I7Y4518	2.7372	2.055	0.207874
	I7Y4543	2.916	2.356	0.275423
	I934802	2.8782	0.8232	0.00881049
	F5T3740	3.0698	2.6026	0.341036
	I7Y4483	2.7188	2.016	0.198244
	I724626	2.4266	2.004	0.37792
	F624695	2.961	2.7034	0.552586
	I6T3789	2.9688	2.6026	0.430328
	F824611	2.856	2.3756	0.330826
	I8Y4594	2.7372	2.055	0.207874
	I834735	2.6654	1.985	0.208737

## Sheet: Calf VN titres
	Supplementary Table S2b. Reciprocal VN titres of calves and r1 values
				log10 titres						r1 values
				0dpv	21dpv	49dpv	0dpv	21dpv	49dpv	0dpv	21dpv	49dpv
	ID_CALF	AGE_CALF_MONTH	VACCINATION	VNT_HOMOLOGOUS	VNT_HOMOLOGOUS	VNT_HOMOLOGOUS	VNT_HETEROLOGOUS	VNT_HETEROLOGOUS	VNT_HETEROLOGOUS
	I665040	2	Once	1.8864	1.3346	1.231	1.1058	1.4422	2.7824	0.16573	1.28115	35.5959
	I765041	2	Once	2.4036	2.0174	1.6244	1.762	1.7464	2.5806	0.228244	0.535797	9.04066
	I865036	2	Once	2.2986	2.3682	1.8306	1.56	1.7672	1.9492	0.182558	0.250611	1.31401
	I865042	2	Once	2.0932	2.0654	1.4626	1.3132	1.4396	0.9588	0.165959	0.236701	0.313473
	I765037	2	Booster given	1.8864	1.2336	1.581	1.0946	0.928	2.362	0.16151	0.494766	6.03949
	I765038	2	Booster given	1.7204	1.2274	1.6754	0.758	1.6562	2.6978	0.109044	2.68411	10.5293
	I665027	3	Once	1.5416	1.2214	1.1428	0.6058	1.719	1.957	0.115931	3.14485	6.51929
	I665029	3	Once	2.0468	1.7846	1.548	1.3108	1.3072	0.8048	0.183654	0.333119	0.180634
	I665032	3	Once	1.996	1.8356	1.6194	0.7558	0.8338	2.1854	0.0575175	0.0995864	3.68129
	I665035	3	Once	0.843	1.9246	1.3744	0.7076	2.385	2.1556	0.73215	2.88669	6.04227
	I865033	3	Once	0.9446	2.108	2.1022	0.6058	2.035	1.7682	0.458353	0.845279	0.463447
	I665030	3	Booster given	0.943	1.1796	1.797	0.6021	1.969	2.0048	0.456142	6.15744	1.61362
	I665034	3	Booster given	0.825	1.0218	1.648	0.6076	1.781	1.516	0.606178	5.74381	0.737904
	I765028	3	Booster given	1.4938	1.08	2.7252	0.6076	1.949	2.7648	0.129957	7.39605	1.09547
	I765031	3	Booster given	1.6442	1.3664	2.1698	1.1496	0.8458	2.1178	0.320184	0.301578	0.887156
	I665021	4	Once	1.8988	1.5326	1.3644	1.115	1.117	0.7676	0.164513	0.384061	0.253046
	I665024	4	Once	1.9988	1.3598	1.218	0.755	1.7028	1.839	0.0570427	2.20293	4.1783
	I765023	4	Once	1.7916	1.294	0.966	0.7098	0.816	2.5968	0.0828324	0.33266	42.7366
	I765026	4	Once	1.5006	1.19	0.862	0.6042	1.7358	1.666	0.12694	3.51399	6.36796
	I765022	4	Booster given	1.7452	1.245	1.8866	0.811	1.1986	2.2028	0.116359	0.898669	2.07109
	I665018	5	Once	2.1014	1.9246	1.3116	0.709	1.7358	0.79	0.0405135	0.647441	0.300885
	I665016	5	Booster given	1.341	1.184	2.288	0.7058	1.6706	2.436	0.231633	3.0662	1.40605
	I665019	5	Booster given	1.3954	1.5532	2.1672	0.6142	1.7176	2.9812	0.165501	1.46016	6.51628
	I765012	5	Booster given	0.6021	0.5798	2.102	0.6142	0.682	2.4126	1.02825	1.26532	2.04456
	I765014	5	Booster given	0.9958	1.1186	2.859	0.779	2.1632	2.2856	0.607016	11.0815	0.267055
	I765015	5	Booster given	0.6021	0.8598	1.0488	0.6276	2.108	0.85	1.06047	17.7092	0.632703
	I655001	6	Once	1.1446	0.9646	0.8708	0.6142	1.971	1.606	0.294849	10.1485	5.43501
	I665004	6	Once	0.7002	0.7598	0.986	0.6021	2.116	1.3832	0.797811	22.7091	2.49574
	I665006	6	Once	0.7002	2.0208	2.0998	0.7208	2.2632	2.12	1.04858	1.74743	1.04761
	I754999	6	Once	0.7002	1.6256	0.6021	0.6021	2.9394	0.6021	0.797811	20.5968	1
	I765007	6	Once	0.7448	1.243	0.6422	0.6021	0.9252	0.7476	0.719946	0.481061	1.27468
	I565009	6	Booster given	0.943	2.1696	2.449	0.6276	2.0442	1.7842	0.483727	0.749204	0.216371
	I655000	6	Booster given	0.6021	1.678	2.121	0.6142	2.2434	2.232	1.02825	3.67621	1.29122
	I655003	6	Booster given	0.7002	1.978	2.1846	0.912	2.4358	2.273	1.62855	2.86946	1.22574
	I665008	6	Booster given	0.7448	1.1608	2.532	0.6276	1.696	2.085	0.763484	3.42926	0.357273
	I754997	6	Booster given	0.7002	2.226	2.192	0.7208	2.597	1.9322	1.04858	2.34963	0.549794
	I754998	6	Booster given	0.7002	0.6021	2.9518	0.6021	1.221	2.5828	0.797811	4.15815	0.427563
	I765005	6	Booster given	0.7976	0.6021	1.5484	0.6276	1.231	2.1626	0.676083	4.255	4.11339
	I765010	6	Booster given	0.7448	1.5228	2.7074	0.6021	1.7096	2.5114	0.719946	1.53745	0.636796
	I855002	6	Booster given	0.7002	1.4846	2.7248	0.6021	1.549	2.6644	0.797811	1.15985	0.870162
	I554988	7	Once	0.7002	1.4626	0.943	0.6208	1.4766	0.781	0.832914	1.03276	0.688652
	I654992	7	Once	0.6021	0.964	0.6021	0.6021	1.4322	1.0486	1	2.939	2.79576
	I654995	7	Once	0.6021	2.3904	1.528	0.6622	1.998	1.41	1.14842	0.405135	0.762079
	I754993	7	Once	0.8176	0.7298	0.6608	0.6622	1.231	1.0168	0.699198	3.17103	2.26986
	I754996	7	Once	0.6021	1.31	1.378	0.6021	0.7698	1.05	1	0.28827	0.469894
	I654978	7	Once	0.6021	2.2796	1.8336	0.6021	2.0496	1.5646	1	0.588844	0.53827
	I654987	7	Booster given	0.7102	1.009	1.5274	0.6898	0.681	1.5506	0.954113	0.469894	1.05487
	I654990	7	Booster given	0.6021	1.7306	2.272	0.6021	1.6618	1.833	1	0.853493	0.363915
	I754989	7	Booster given	0.6021	0.7298	2.0654	0.6021	0.6021	1.5322	1	0.745247	0.292954
	I754991	7	Booster given	0.6021	0.9658	2.3642	0.6622	0.6242	2.0748	1.14842	0.455407	0.51357
	I754994	7	Booster given	0.7102	1.7178	1.7356	0.8368	1.5034	1.278	1.33844	0.61038	0.348658
